# Supplementary material for: The chloroplast genome of Rosa rugosa × Rosa sertata (Rosaceae): genome structure and comparative analysis
Source: Genet Mol Biol. 2022 Oct 3;45(3):e20210319. doi: 10.1590/1678-4685-GMB-2021-0319 (PMC9540792; doi:10.1590/1678-4685-GMB-2021-0319)
Supplement: Supplementary Data - [file 1415-4757-GMB-45-3-e20210319-s8.xlsx]

## Sheet: Legend
Genetics and Molecular Biology https://doi.org/10.1590/1678-4685-GMB-2021-0319 Supplementary material to “The Chloroplast Genome of Rosa rugosa × Rosa sertata (Rosaceae): Genome Structure and Comparative Analysis”

## Sheet: Supplementary Data
Supplementary Data. Sequence information of eight Intergenic Regions in the R. rugosa × R. sertata and R. rugosa chloroplast genome.
Intergenic Regions		Species	Sequences
psbM	trnD-GUC	R. rugosa × R. sertata	AATCTCATTGTTTCATTTTTCTTTAATTCGCAATAACTCGGGAGTTAATCCCATAGAGATAATAAATCTTTCGCTTGTAAATTCAATGGGATGAATTACATCTTGATGATATCGAATCGGATCAATATCATGAATAACAATATCTGCACTATCAAATCAACTCATCGTCAAGAATTGAATAGTATAACATAGGAAGATCTTTTATCCATACCGAACTCCAAATTTTATTCCTGATCCAACCAATAATAATAATTCCTTTTTTTTATTTAGCATTCTTTTTCATTCTTTCTTTTCTATCACCTACCGCCCTCTTTGTACAACCATCTGATGAAGTATCATTGAACCGCCCTTACACTTACCATTGATTCGAAACAACCCCCAACAAACAATAGAAGCTAA…
		R. rugosa	AATCTCATTGTTTCATTTTTCTTTAATTCGCAATAACTCGGGAGTTAATCCCATAGAGATAATAAATCTTTCGCTTGTAAATTCAATGGGATGAATTACATCTTGATGATATCGAATCAGATCAATATCATGAATAACAATATCTGCACTATCAAATCAACTCATCGTCAAGAATTGAATAGTATAACATAGGAAGATCTTTTATCCATACCGAACTCCAAATTTTATTCCTGATCCAACCAATAATAATAATTCCTTTTTTTTATTTAGCATTCTTTTTCATTCTTTCTTTTCTATCACCTACCGCCCTCTTTGTACAACCATCTGATGAAGTACCATTGAACCGCCCTTACACTTACCATTGATTCTAAACAACCCCCAACAAACAATAGAAGCTAA…
trnD-GUC	trnY-GUA	R. rugosa × R. sertata	AAGTAAATACCATAATAAAATAAAGTATTATGTATACATATTTTTATGATTTTATTCTAACCCTTTCAATTTAGAATTTAGATTCAAATTGGCGTGTTGTAACAGAGCCGTGAGTGATATATTGATACCCATATGGGTATGCGCTTTAATGAGAACGACCTGGATTACTAGTAATCCTTTCGTTATTGCCAAATAAATGGGATAATTACTCTTTCAATGAAAAAGGGTTTTTTCTTTACCCCTTTCCTTAGATTTTATTTTATACTTACAGATCCTAATTTGTTGGAAAAATAGAGTAAATAAATAGTGCTATAGATATATATATCAGAGAAGAAAAATTCTCTTCCGTATTGGGGGATCGGATCGGGCATTTCTGGAGAGCACAAAATGGGTTATATG…
		R. rugosa	AAGTAAATACCATAATAAAATAAAGTATTATGTATACATATTTTTATGATTTTATTCTAACCCTTTCAATTTTGAATTTAGATTCAAATTGGCGTGTTGTAACAGAGCCATGAGTGATATATTGATACCCATATGGGTATGCGCTTTAATGAGAACGACCTGGATTACTAGTAATCCTTTCGTTATTGCCAAATAAATGGGATAATTACTCTTTCAATGAAAAAGGGTTTTTTCTTTACCCCTTTCCTTAGATTTTATTTTATACTTACAGATCCTAATTTGTTGGAAAAATAGAGTAAATAAATAGTGCTATAGATATATATATCAGAGAAGAAAAATTCTCTTCCGTATTGGGGGATCGGATCGGGCATTTCTGGAGAGCACAAAATGGGTTATATG…
rbcL	accD	R. rugosa × R. sertata	TCCAGCAATTACTTACTGTTAGTTCTCTTAATTGAATTGAAATAAAAATTGAATTGAAATGAAACTCGGCCCAATCTTTTACTAAAAGGATTGAGCCGAATACAATAAAAGGATAAAAGGATCCTATTGTATAGTATAGATCTATCGGTTTTTGATAGATACATATTTATCTAGATATACAAGATCTTAAATCAAAAAATATAAGACGAAATAACTTAACGCTTTTTTTATTGTTGTGTTGGATCCACAATTAATCCTACGGATCCTTAGGATTGGTGTATTCTTATACTTGTTAATGTAATTAATTAATTACATTAGTATTTTTTTTTCTATTTATAGTATAACTTGATCCTGCGTTTTTGGATCATGGATCGAGCCAAGCAGCCTTTTTTACCCATC…
		R. rugosa	TCCAGCAATTACTTACTGTTAGTTCTCTTAATTGAATTGAAATAAAAATTGAATTGAAATGAAACTCGGCCCAATCTTTTACTAAAAGGATTGAGCCGAATACAATAAAAGGATAAAAAGATCCTATTGTATAGTATAGATCTATCGGTTTTTGATAGATACATATTTATCTAGATATACAAGATCTTAAATCTAAAAATATAAGACGAAATAACTTAACGCTTTTTTTATTGTTGTGTTGGATCCACAATTAATCCTACGGATCCTTAGGATTGGTGTATTCTTATACTTATTAATGTTAATGTAATTAATTAATTACATTAGTCTTTTTTTTTCTATTATAGTATAACTTGATCCTGCGTTTTTGGATCATGGATCGAGCCAAGCAGCCTTTTTTAC…
petB	petD	R. rugosa × R. sertata	GTGTGACTTGGTATAATTGATCCTATGGCTAGTACAGAGAATAGATCTGTCATCTTGATAGAGATGGTTTTACTTCGTCGGATATTCGTTTTAGTATCTGGAGCACGGAATATATGAAATAGATTACTATAGATTACTAAAGTATTAGAACTATGATTCATACTTAATAGTCAGACCTCGTGGCCGGACTTCAAAAAATTTTTTAAAGAGTTAGAAGTTATAAATAGAAAGATTTTGATTCTTTCAAACTTCCGTTTATGCTTATTTTGATCAAAGGACAAAGATTTCTTTTGATTTTTCGTCATTAGATCTAGTCATTGAATAAGTGATGATCCAACGGTTCTTAACTCAGGGAATTTTGGGACTTAGTTTGAGAAGGTTTTATTGAATCATCGTGGT…
		R. rugosa	GGAAGACTCTATACCATTAATATTTTGAATCAATCATTTATCACTTGGGGTAGGAACAACAGTATTTCATTGCTACAAATATGGATTATTGAAAAAAAATAAGACATGTATTTGGATATTTCTCTTCAACTCTACAAAAATCTATATTTTTGACACTTATAGTTGAAGCGAATTCTCCGAAAATAAAATGGATTATGGGAGTGTGTGACTTGAACTATTGATCGGGCCGTGCAGATATATGTCTTTATCTGCCACAT
petD	rpoA	R. rugosa × R. sertata	TGTGACTTGAACTATTGATCGGGCCGTGCAGATATATGTCTTTATCTGCCACATTTGAATTTACAACAAAAATGTGTCTTTGTTCCAACCATCGCGTAAGCCCCATACAGAGGATAGGCTGGTTCGTTTGAAGAGAATCCTTTCTATGATCAGACCCGGTCGTGTCGTATATGATATGAACTGGCTCCGTAAGATCCAGTAGAATAAGTGATTGGCATAATCCAGATTATGCTTTATCTATTGCACTTACTAAATAGTATAGAAATGTATTCATTTCCTCTGCATTGACTCGATTTATGTATGATACTATCGGAGTGAAACAAGGGATCTAAAGAAGAACAGAGGCTCGACTATATTAGTAACAAGTAAATCCTTTGTATGTAAAAAGCCTCGATAGGG…
		R. rugosa	ATTGATTTGATTGTTAAAAAAAAAAATAGATTATGACATGTGTATCTAGGGAATCGTCGCTTCAAAGTGGATTTTCCCTAGATACATCTATTCAATTTAATTTTTGGCCTATTCCGAATATATGGATTGTGCTAAAGATTTAAAACAAATTTTATCTTTTTAGACAAAATCTTAGAAAAAAAACATTTAAAT
rps3	rpl22	R. rugosa × R. sertata	AGTCCCCCACTACTATATATATCGTGAAACGTCATATCGGTGTGTTTTTTTTTTTTTTTTTATCCGTTCGGGTTTTTTTAAGCATAACATAATATAGCGTATTTGTAGTTTTTCTAATATAGAATATTCTTTCCTTTCT
		R. rugosa	AGTCCCCCACTACTATATATATCGTGAAACGTCATATCGGTGTGTTTTTTTTTATCCGTTCGGGTTTTTTTAAGCATAACATAATATAGCGTATTTGTAGTTTTTCTAATAGAGAATATTCTTTCCTTTCT
trnL-CAA	ndhB	R. rugosa × R. sertata	ATCTTGAAAGTGAATCGTATTCCATGAATATGATATCTATCCAGTGCGGTGTATGGAATATATGACAAGGGTCGAGTGTTAGAGTATTTCTATTGATCAGTCATGTCAGAATGGACAATCAAACCGATTTCTCGATTCAATAGAAGCCAAAAGAGGTGAGGTGAATAGGGTCCCATCCAAAATAACGAGAGATATGTAAAAAGCAGGTCCGATTACGCCTATTCCTAATCCTAAATGGAGTGTAACGACGTAGGGATCCATATGTAAACATAGTACCTATTTAGATACGCTCGAATGACCCCTTCTCATAATTAGAATGTATATAACCCTATTCCGGTCTGGTCCGGTATGGAATGAACTTATAATCATGGAATCGACTCGATCATCAGATTATAGATT…
		R. rugosa	ATCTTGAAAGTGAATCGTATTCCATGAATATGATATCTATCCAGTGCGGTGTATGGAATATATGACAAGGGTCGAGTGTTAGAGTATTTCTATTGATCAGTCATGTCAGAATGGACAATCAAACCGATTTCTCGATTCAATAGAAGCCAAAAGAGGTGAGGTGAATAGGGTCCCATCCAAAATAACGAGAGATATGTAAAAAGCAGGTCCGATTACGCCTATTCCTAATCCTAAATGGAGTGTAACGACGTAGGGATCCATATGTAAACATAGTACCTATTTAGATACGCTCGAATGACCCCTTCTCATAATTAGAATGTATATAACCCTATTCCGGTCTGGTCCGGTATGGAATGAACTTATAATCATGGAATCGACTCGATCATCAGATTATAGATT…
ndhF	rpl32	R. rugosa × R. sertata	ATAAAAATAAATAAAAAAAATTATCTTAATTAATTGTTTCTGATTCACCAGTTCTTATTTCTTTTCTTTTGAAAGCGATCGATTAATAAAAAAAAATTAAGATATATAAAATAAAACTTAAATAGAATTTCCCAGGTTTAATTATTCGGAATCTTTCCAAACTACTTCAAATATTTCAAATGAAGATGAAGAGTTAGGGTTAGTCAAATGATATGAACAATTTACGAGTGAAAAATAAATATGTACTTTGTTTATTATTAAATTTATTATTAATATTGAATTGTTAATATGAAATTAAAATTATTAAGTCCAATTTTATGAAGATAAAAACGAAAAATTGCAATTTCGGTCTAATTATTACGTATTACAATAATTTATTTATATCTATAGAGCAAGGAT…
		R. rugosa	ATAAAAATAAATAAAAAAATTATCTTAATTAATTGTTTCTGATTCACCAGTTCTTATTTCTTTTCTTTTGAAAGCGATCGATTAATAAAAAAAATTAAGATATATAAAATAAAACTTAAATAGAATTTCCCAGGTTTAATTATTCGGAATCTTTCCAAACTACTTCAAATATTTCAAATGAAGATGAAGAGTTAGGGTTAGTCAAATGATATGAACAATTTACTGATATGAACAATTTACGAGTGAAAAATAAATATGTACTTTGTTTATAATTAGTTTATTATTAAATTTATTATTAATATTAAATTTATTATTAATATTGAATTGTTAATATGAAATTAAAATTATTAAGTCCAATTTTATGAAGATAAAAACGAAAAATTGCAATTTCGGTCTAAT…
